# Supplementary material for: 2′-Fucosyllactose supplementation results in a transient improvement in gut microbial resilience after vancomycin use in adults with overweight or obesity: a randomized, double-blind, placebo-controlled intervention
Source: Gut Microbes. 2025 Nov 16;17(1):2580693. doi: 10.1080/19490976.2025.2580693 (PMC12629329; doi:10.1080/19490976.2025.2580693)
Supplement: Supplementary Material — Supplementary Table 2: Dietary intake and physical activity score at baseline and follow-up. [file KGMI_A_2580693_SM4926.xlsx]

## Sheet: Suppl. Table1A
Supplementary Table 1A: Bristol Stool Chart score througout the study period.
BSC score	Baseline	Post vancomycin	SuV 1	SuV 2	SuV 3	Follow-up
Total group	3.5 +/- 0.2	4.4 +/- 0.2	4.0 +/- 0.2	4.2 +/- 0.2	3.8 +/- 0.2	4.1 +/- 0.2
Placebo	3.4 +/- 0.3	4.7 +/- 0.3	3.9 +/- 0.3	4.6 +/- 0.3	4.1 +/- 0.3	4.4 +/- 0.3
2'-FL	3.7 +/- 0.3	4.1 +/- 0.3	4.1 +/- 0.3	3.8 +/- 0.2	3.5 +/- 0.3	3.8 +/- 0.3
BSC: Bristol Stool Chart; 2'-FL: 2'-fucosyllactose; SuV: Supplementary Visit. Total group: n=37; Placebo: n=19; 2'-FL: n=18. Scores are given as mean+/-SEM. SuV 1, 2 and 3: measured after two, four and six weeks of supplementation.

## Sheet: Suppl. Table1B
Supplementary Table 1B: Gastrointestinal Symptom Rating Scale scores at baseline and post vancomycin.
				Baseline
	Baseline	Post vancomycin		Placebo	2'-FL
Frequency (stools/day)	1.3 +/- 0.1	1.9 +/- 0.2		1.5 +/- 0.2	1.0 +/- 0.2
Flatulence	3.4 +/- 2.2	3.3 +/- 2.3		3.2 +/- 0.5	3.5 +/- 0.5
Bloating	2.4 +/- 2.0	2.6 +/- 1.8		1.9 +/- 0.3	2.9 +/- 0.6
Rumbling	2.4 +/- 2.1	2.4 +/- 1.9		1.9 +/- 0.4	2.9 +/- 0.5
Cramping	1.7 +/- 1.6	2.1 +/- 1.9		1.5 +/- 0.3	1.9 +/- 0.4
Burping	1.7 +/- 1.3	1.7 +/- 1.4		1.4 +/- 0.2	2.1 +/- 0.4
2'-FL: 2'-fucosyllactose. Total group: n=37; Placebo: n=19; 2'-FL: n=18. Scores are given as mean+/-SEM.

## Sheet: Suppl. Table 1C
Supplementary Table 1C: Gastrointestinal Symptom Rating Scale scores througout the study period.
		Baseline	Post vancomycin	SuV1	SuV2	SuV3	Follow-up
Flatulence	Placebo	3.2 +/- 0.5	3.4 +/- 0.5	2.7 +/- 0.3	2.4 +/- 0.4	2.8 +/- 0.5	2.6 +/- 0.5
	2'-FL	3.5 +/- 0.5	3.2 +/- 0.6	3.5 +/- 0.6	3.5 +/- 0.6	2.9 +/- 0.5	2.6 +/- 0.4
Bloating	Placebo	1.9 +/- 0.3	2.5 +/- 0.4	2.5 +/- 0.4	1.9 +/- 0.3	2.1 +/- 0.4	1.8 +/- 0.4
	2'-FL	2.9 +/- 0.6	2.8 +/- 0.4	2.7 +/- 0.5	2.2 +/- 0.3	2.3 +/- 0.4	2.5 +/- 0.5
Rumbling	Placebo	1.9 +/- 0.4	2.1 +/- 0.4	2.1 +/- 0.4	1.7 +/- 0.3	1.7 +/- 0.3	1.6 +/- 0.2
	2'-FL	2.9 +/- 0.5	2.6 +/- 0.5	2.5 +/- 0.5	2.3 +/- 0.3	2.2 +/- 0.4	2.3 +/- 0.4
Cramping	Placebo	1.5 +/- 0.3	1.8 +/- 0.4	2.7 +/- 0.6	1.6 +/- 0.3	1.7 +/- 0.4	1.4 +/- 0.2
	2'-FL	1.9 +/- 0.4	2.3 +/- 0.5	2.2 +/- 0.5	2.1 +/- 0.5	1.8 +/- 0.3	2.4 +/- 0.6
Burping	Placebo	1.4 +/- 0.2	1.5 +/- 0.2	1.7 +/- 0.2	1.6 +/- 0.2	1.3 +/- 0.2	1.8 +/- 0.3
	2'-FL	2.1 +/- 0.4	1.9 +/- 0.4	1.9 +/- 0.3	2.5 +/- 0.6	1.8 +/- 0.3	1.7 +/- 0.3
2'-FL: 2'-fucosyllactose; SuV: Supplementary Visit. Scores are given as mean+/-SEM. Total group: n=37; Placebo: n=19; 2'-FL: n=18. Scores are given as mean+/-SEM. SuV 1, 2 and 3: measured after two, four and six weeks of supplementation.

## Sheet: Suppl. Table 2
Supplementary Table 2: Dietary intake and physical activity score at baseline and follow-up.
	Baseline			Follow-up
	Placebo	2'-FL		Placebo	2'-FL		pTreatment *Time
Energy (kcal/day)	1969 +/- 171	1806 +/- 86		1787 +/- 129	1714 +/- 107		0.595
Protein (en%)	17.1 +/- 1.1	17.6 +/- 1.2		17.2 +/- 0.9	20.2 +/- 1.6		0.096
Carbohydrate (en%)	47.6 +/- 1.2	44.6 +/- 1.7		44.9 +/- 1.7	43.3 +/- 2.4		0.586
Fat (en%)	35.3 +/- 1.5	37.8 +/- 1.6		37.9 +/- 1.6	36.5 +/- 2.1		0.146
Fiber (g/MJ)	2.6 +/- 0.2	2.4 +/- 0.2		2.5 +/- 0.2	2.4 +/- 0.2		0.579
Total Activity Score ( /week)	7457 +/- 1118	5573 +/- 938		6391 +/- 918	7727 +/- 2247		0.204
2'-FL: 2'-fucosyllactose. Placebo: n=19; 2'-FL: n=18.

## Sheet: Suppl. Table 3
Supplementary Table 3: Relative abundance of filtered taxa, comparing baseline and post vancomycin.
Bacterial taxon (proportion)	Baseline	Post vancomycin	q-value
clr_g__Blautia	7.7684	-0.511454	<0.001
clr_g__Bifidobacterium	6.61865	-0.117327	<0.001
clr_g__Bacteroides	7.1488	-0.511454	<0.001
clr_f__Lachnospiraceae_Family	7.20693	-0.511454	<0.001
clr_g__Faecalibacterium	7.76554	-0.511454	<0.001
clr_f__Enterobacteriaceae_Family	-1.01669	8.3963	<0.001
clr_g__Prevotella_9	2.74953	0.572683	0.552559
clr_g__Akkermansia	2.44224	0.867051	0.297023
clr_g__Escherichia-Shigella	-0.012285	8.47354	<0.001
clr_g__Megasphaera	-0.185802	4.7765	<0.001
clr_g__Ruminococcus	4.94714	-0.511454	<0.001
clr_g__Fusicatenibacter	6.22521	-0.511454	<0.001
clr_g__Streptococcus	2.9005	5.2556	0.00338112
clr_g__Roseburia	4.42067	-0.511454	<0.001
clr_g__Acidaminococcus	0.0550199	2.60595	<0.001
clr_g__[Ruminococcus]_gnavus_group	-0.0999004	-0.511454	0.159299
clr_g__Veillonella	-1.16193	5.47448	<0.001
clr_g__Lacticaseibacillus	-1.33545	5.26819	<0.001
clr_g__Phascolarctobacterium	2.10545	4.10845	<0.001
clr_g__Sutterella	2.48423	6.52494	<0.001
clr_g__Subdoligranulum	6.52206	-0.511454	<0.001
clr_g__Parabacteroides	4.44824	-0.511454	<0.001
clr_g__[Ruminococcus]_torques_group	5.25267	-0.511454	<0.001
clr_g__Anaerostipes	5.51983	-0.511454	<0.001
clr_g__Dialister	2.95783	1.20413	0.270877
clr_g__Erysipelatoclostridium	-0.29463	-0.511454	0.0591872
clr_g__Methanobrevibacter	0.816835	2.47031	<0.001
clr_g__Dorea	6.125	-0.511454	<0.001
clr_g__Bilophila	0.87869	6.08958	<0.001
clr_f__Ruminococcaceae_Family	-0.260089	-0.511454	0.0591872
clr_g__Parasutterella	-0.161353	2.72727	<0.001
clr_g__Erysipelotrichaceae_UCG-003	4.29004	-0.511454	<0.001
clr_g__[Eubacterium]_hallii_group	5.43439	-0.511454	<0.001
clr_g__Romboutsia	3.42026	1.02571	0.0076365
clr_g__Alistipes	3.50577	-0.511454	<0.001
clr_f__[Eubacterium]_coprostanoligenes_group_Family	4.74062	-0.511454	<0.001
clr_g__Lachnoclostridium	3.30194	-0.511454	<0.001
clr_g__[Ruminococcus]_gauvreauii_group	3.19043	-0.511454	<0.001
clr_o__Clostridia_vadinBB60_group_Order	-0.871504	3.16584	<0.001
clr_g__Lachnospira	2.8637	-0.511454	<0.001
clr_g__Intestinibacter	1.38378	-0.125818	0.219469
clr_g__Lachnospiraceae_ND3007_group	4.40497	-0.511454	<0.001
clr_g__Coprococcus	5.08734	-0.511454	<0.001
clr_f__Oscillospiraceae_UCG-002	3.88369	-0.511454	<0.001
clr_f__Ruminococcaceae_Incertae_Sedis	1.95099	-0.511454	0.00143059
clr_g__Clostridium_sensu_stricto_1	1.63389	-0.343655	0.0219091
clr_g__Sellimonas	-1.15142	-0.511454	<0.001
clr_g__Lachnospiraceae_NK4A136_group	2.47609	-0.511454	0.000501444
clr_g__Pediococcus	-1.33545	1.90603	<0.001
clr_g__[Eubacterium]_eligens_group	1.96984	-0.511454	0.00367406
clr_f__Oscillospiraceae_UCG-005	1.83775	-0.511454	0.0219091
clr_g__Eggerthella	-0.248897	-0.511454	0.159299
clr_g__Christensenellaceae_R-7_group	2.79931	-0.511454	0.000501444
clr_g__Desulfovibrio	0.424329	1.18022	0.00160312
clr_g__Monoglobus	2.80025	-0.511454	<0.001
clr_g__[Clostridium]_innocuum_group	-1.33545	-0.511454	<0.001
clr_g__Butyricicoccus	3.3817	-0.511454	<0.001
clr_g__Flavonifractor	-0.846811	-0.511454	<0.001
clr_f__Oscillospiraceae_Family	2.23663	-0.511454	<0.001
clr_g__Barnesiella	2.09778	-0.511454	0.00367406
clr_g__Tyzzerella	-0.303413	-0.511454	0.0591872
clr_g__Oscillibacter	0.0476949	-0.511454	0.573247
clr_f__Oscillospiraceae_NK4A214_group	1.76389	-0.511454	0.00915396
clr_g__Eisenbergiella	-1.33545	-0.511454	<0.001
clr_g__Colidextribacter	-0.0335232	-0.511454	0.573247
clr_g__Faecalitalea	-1.33545	-0.511454	<0.001
clr_g__Lachnospiraceae_UCG-001	0.8531	-0.511454	0.341329
clr_g__Lachnospiraceae_UCG-004	-0.249735	-0.511454	0.159299
clr_g__Allisonella	-0.457009	0.961258	<0.001
clr_g__Lachnospiraceae_FCS020_group	0.372662	-0.511454	0.814578
clr_g__Butyricimonas	-0.842179	-0.511454	<0.001
clr_g__[Eubacterium]_siraeum_group	0.197962	-0.511454	0.573247
clr_g__[Eubacterium]_ventriosum_group	1.648	-0.511454	0.00915396

## Sheet: Suppl. Table 4
Supplementary Table 4: Bacterial taxa with a differential change under eight-week or two-week 2'-FL supplementation compared to placebo
Bacterial taxon (proportion)	Treatment	Baseline	Post vancomycin	SuV1	SuV2	SuV3	Follow-up		pTreatment *Time
clr_g__Parabacteroides	Placebo	4.32388	-0.500463	1.83149	2.84698	3.05778	3.0418		0.04
	2'-FL	4.57992	-0.523056	2.11367	2.11675	1.93466	2.41067
clr_g__Eisenbergiella	Placebo	-1.32242	-0.500463	1.69513	0.11861	-0.297364	-0.434976		0.017
	2'-FL	-1.34924	-0.523056	0.0379463	0.966301	0.929363	0.467068
clr_g__Escherichia-Shigella	Placebo	-0.0551873	8.07163	3					0.017
	2'-FL	0.0331409	8.89778	1.14
clr_g__Streptococcus	Placebo	2.87427	4.01939	4.63					0.032
	2'-FL	2.92828	6.56048	3.44
clr_g__Roseburia	Placebo	4.74657	-0.500463	3.95					0.037
	2'-FL	4.0756	-0.523056	1.66
clr_g__[Eubacterium]_hallii_group	Placebo	5.1648	-0.500463	-0.73					0.027
	2'-FL	5.71984	-0.523056	1.09
2'-FL: 2'-fucosyllactose; SuV: Supplementary Visit.

## Sheet: Suppl. Table 5
Supplementary Table 5: Correlations between microbial resilience and α-diversity or bacterial taxa after two weeks of 2'-FL or placebo supplementation.
	Placebo SuV1				2'-FL SuV1
	Pearson correlation	p-value			Pearson correlation	p-value
Observed Genera	-0.351511	0.166495			0.418509	0.0945461
Shannon Diversity	-0.514022	0.0347896			0.223501	0.388516
	Spearman correlation	p-value	q-value		Spearman correlation	p-value	q-value
clr_g__Blautia	0.602941	0.0104069	0.697243		0.139706	0.592801	0.84376
clr_g__Bifidobacterium	-0.110294	0.673459	0.805943		0.213235	0.411226	0.821363
clr_g__Bacteroides	0.210784	0.41675	0.78121		0.605392	0.0100178	0.314388
clr_f__Lachnospiraceae_Family	-0.0563725	0.829849	0.917863		-0.137255	0.599369	0.84376
clr_g__Faecalibacterium	0.355392	0.161541	0.720833		0.45098	0.069232	0.388764
clr_f__Enterobacteriaceae_Family	0.196078	0.450705	0.78121		-0.348039	0.171013	0.780247
clr_g__Prevotella_9	0.0735294	0.779127	0.902798		-0.0539216	0.837151	0.91212
clr_g__Akkermansia	0.171569	0.510266	0.78121		-0.00245098	0.992551	0.992551
clr_g__Escherichia-Shigella	-0.169118	0.516418	0.78121		-0.112745	0.666592	0.884749
clr_g__Megasphaera	0.171569	0.510266	0.78121		-0.583333	0.0139708	0.314388
clr_g__Ruminococcus	0.306373	0.23169	0.728858		0.0661765	0.800774	0.91212
clr_g__Fusicatenibacter	0.308824	0.227786	0.728858		-0.252451	0.328294	0.821363
clr_g__Streptococcus	-0.176471	0.498068	0.78121		-0.245098	0.343047	0.821363
clr_g__Roseburia	0.151961	0.560416	0.78992		-0.215686	0.405741	0.821363
clr_g__Acidaminococcus	-0.137255	0.599369	0.78992		-0.477941	0.0523285	0.353271
clr_g__[Ruminococcus]_gnavus_group	-0.0171569	0.947891	0.961056		-0.0343137	0.895981	0.92122
clr_g__Veillonella	0.110294	0.673459	0.805943		-0.240196	0.353089	0.821363
clr_g__Lacticaseibacillus	-0.120098	0.646143	0.805943		-0.568627	0.0172267	0.314388
clr_g__Phascolarctobacterium	0.470588	0.0565941	0.697243		-0.240196	0.353089	0.821363
clr_g__Sutterella	-0.335784	0.187614	0.720833		-0.468137	0.0580719	0.353271
clr_g__Subdoligranulum	0.164216	0.528823	0.78121		-0.267157	0.299918	0.821363
clr_g__Parabacteroides	0.134804	0.605966	0.78992		0.517157	0.0335114	0.349476
clr_g__[Ruminococcus]_torques_group	0.203431	0.433555	0.78121		0.164216	0.528823	0.821363
clr_g__Anaerostipes	0.0318627	0.903377	0.955747		0.306373	0.23169	0.821363
clr_g__Dialister	-0.308824	0.227786	0.728858		0.284314	0.268732	0.821363
clr_g__Erysipelatoclostridium	0.0318627	0.903377	0.955747		-0.107843	0.68035	0.886885
clr_g__Methanobrevibacter	0.372549	0.140836	0.720833		-0.169118	0.516418	0.821363
clr_g__Dorea	0.281863	0.27306	0.738273		0.205882	0.427915	0.821363
clr_g__Bilophila	-0.215686	0.405741	0.78121		-0.218137	0.400295	0.821363
clr_f__Ruminococcaceae_Family	0.215686	0.405741	0.78121		0.132353	0.612593	0.84376
clr_g__Parasutterella	0.117647	0.652933	0.805943		0.490196	0.04576	0.353271
clr_g__Erysipelotrichaceae_UCG-003	0.458333	0.0642713	0.697243		-0.348039	0.171013	0.780247
clr_g__[Eubacterium]_hallii_group	0.286765	0.264446	0.738273		-0.517157	0.0335114	0.349476
clr_g__Romboutsia	-0.213235	0.411226	0.78121		0.0343137	0.895981	0.92122
clr_g__Alistipes	0.345588	0.174252	0.720833		0.529412	0.0288557	0.349476
clr_f__[Eubacterium]_coprostanoligenes_group_Family	0.284314	0.268732	0.738273		0.0441176	0.866483	0.92122
clr_g__Lachnoclostridium	0.262255	0.309209	0.761696		-0.0759804	0.771945	0.91212
clr_g__[Ruminococcus]_gauvreauii_group	0.0588235	0.822559	0.917863		-0.306373	0.23169	0.821363
clr_o__Clostridia_vadinBB60_group_Order	0.169118	0.516418	0.78121		-0.485294	0.0483082	0.353271
clr_g__Lachnospira	0.125	0.632641	0.805943		0.296569	0.247729	0.821363
clr_g__Intestinibacter	-0.0220588	0.93303	0.959313		0.178922	0.492021	0.821363
clr_g__Lachnospiraceae_ND3007_group	-0.32598	0.201637	0.728858		0.171569	0.510266	0.821363
clr_g__Coprococcus	0.203431	0.433555	0.78121		-0.0833333	0.750504	0.91212
clr_f__Oscillospiraceae_UCG-002	0.272059	0.290796	0.758147		0.115196	0.65975	0.884749
clr_f__Ruminococcaceae_Incertae_Sedis	-0.00980392	0.970211	0.970211		-0.137255	0.599369	0.84376
clr_g__Clostridium_sensu_stricto_1	-0.161765	0.535076	0.78121		0.291667	0.256003	0.821363
clr_g__Sellimonas	-0.232843	0.36846	0.78121		0.404412	0.107379	0.559906
clr_g__Lachnospiraceae_NK4A136_group	0.301471	0.239624	0.728858		-0.637255	0.00593244	0.314388
clr_g__Pediococcus	0.0612745	0.815283	0.917863		-0.166667	0.522603	0.821363
clr_g__[Eubacterium]_eligens_group	0.433824	0.0818935	0.697243		-0.0588235	0.822559	0.91212
clr_f__Oscillospiraceae_UCG-005	0.345588	0.174252	0.720833		-0.166667	0.522603	0.821363
clr_g__Eggerthella	0.458333	0.0642713	0.697243		0.203431	0.433555	0.821363
clr_g__Christensenellaceae_R-7_group	0.431373	0.0838307	0.697243		-0.0367647	0.888593	0.92122
clr_g__Desulfovibrio	-0.0490196	0.851794	0.928074		-0.252451	0.328294	0.821363
clr_g__Monoglobus	0.254902	0.32346	0.761696		-0.102941	0.694205	0.889069
clr_g__[Clostridium]_innocuum_group	-0.144608	0.579755	0.78992		-0.186275	0.474095	0.821363
clr_g__Butyricicoccus	0.166667	0.522603	0.78121		-0.0588235	0.822559	0.91212
clr_g__Flavonifractor	-0.348039	0.171013	0.720833		-0.183824	0.480034	0.821363
clr_f__Oscillospiraceae_Family	0.335784	0.187614	0.720833		-0.132353	0.612593	0.84376
clr_g__Barnesiella	0.411765	0.10054	0.697243		0.0245098	0.925608	0.938463
clr_g__Tyzzerella	0.254902	0.32346	0.761696		-0.0539216	0.837151	0.91212
clr_g__Oscillibacter	-0.147059	0.573277	0.78992		0.20098	0.439234	0.821363
clr_f__Oscillospiraceae_NK4A214_group	0.411765	0.10054	0.697243		-0.169118	0.516418	0.821363
clr_g__Eisenbergiella	0.17402	0.50415	0.78121		-0.47549	0.0537227	0.353271
clr_g__Colidextribacter	0.0980392	0.708151	0.833791		0.0686275	0.793542	0.91212
clr_g__Faecalitalea	0.230392	0.373665	0.78121		0.171569	0.510266	0.821363
clr_g__Lachnospiraceae_UCG-001	0.431373	0.0838307	0.697243		-0.240196	0.353089	0.821363
clr_g__Lachnospiraceae_UCG-004	0.42402	0.0898417	0.697243		-0.252451	0.328294	0.821363
clr_g__Allisonella	0.208333	0.422313	0.78121		0.0906863	0.729235	0.902274
clr_g__Lachnospiraceae_FCS020_group	0.362745	0.15243	0.720833		0.0955882	0.715158	0.900113
clr_g__Butyricimonas	-0.0220588	0.93303	0.959313		0.276961	0.281843	0.821363
clr_g__[Eubacterium]_siraeum_group	0.139706	0.592801	0.78992		-0.151961	0.560416	0.84376
clr_g__[Eubacterium]_ventriosum_group	0.406863	0.105064	0.697243		-0.188725	0.468192	0.821363
2'-FL: 2'-fucosyllactose; SuV: Supplementary Visit.

## Sheet: Suppl. Table 6
Supplementary Table 6: Correlations between microbial resilience after two weeks of 2'-FL or placebo supplementation and parameters of metabolic health after eight weeks.
	Placebo				2'-FL
Parameters at Follow-up	Pearson correlation	p-value	q-value		Pearson correlation	p-value	q-value
Weight	0.602941	0.0104069	0.36424		0.139706	0.592801	0.77696
BMI	-0.110294	0.673459	0.785702		0.213235	0.411226	0.713191
Waist	0.210784	0.41675	0.758722		0.605392	0.0100178	0.195483
Hip	-0.0563725	0.829849	0.936926		-0.137255	0.599369	0.77696
W/H ratio	0.355392	0.161541	0.721487		0.45098	0.069232	0.242312
Fasting Glucose	-0.169118	0.516418	0.785702		-0.112745	0.666592	0.793742
2-hour Glucose	0.171569	0.510266	0.785702		-0.583333	0.0139708	0.195483
Fasting Insulin	0.308824	0.227786	0.721487		-0.252451	0.328294	0.686561
HOMA-IR	-0.137255	0.599369	0.785702		-0.477941	0.0523285	0.225835
Matsuda Index	-0.0171569	0.947891	0.947891		-0.0343137	0.895981	0.895981
HIRI	0.110294	0.673459	0.785702		-0.240196	0.353089	0.686561
MISI	-0.120098	0.646143	0.785702		-0.568627	0.0172267	0.195483
ADIPO-IR	0.470588	0.0565941	0.721487		-0.240196	0.353089	0.686561
HOMA-β	-0.335784	0.187614	0.721487		-0.468137	0.0580719	0.225835
Insulinogenic Index	0.164216	0.528823	0.785702		-0.267157	0.299918	0.686561
Disposition Index	0.134804	0.605966	0.785702		0.517157	0.0335114	0.195483
Free Fatty Acids	0.203431	0.433555	0.758722		0.164216	0.528823	0.740352
Triglycerides	0.0318627	0.903377	0.947891		0.306373	0.23169	0.666962
Total Cholesterol	-0.308824	0.227786	0.721487		0.284314	0.268732	0.67183
HDL	0.372549	0.140836	0.721487		-0.169118	0.516418	0.740352
LDL	0.0318627	0.903377	0.947891		-0.107843	0.68035	0.793742
Acetate	0.117647	0.652933	0.785702		0.490196	0.04576	0.225835
Butyrate	0.458333	0.0642713	0.721487		-0.348039	0.171013	0.544133
Propionate	0.286765	0.264446	0.721487		-0.517157	0.0335114	0.195483
Valerate	-0.213235	0.411226	0.758722		0.0343137	0.895981	0.895981
Caproate	0.345588	0.174252	0.721487		0.529412	0.0288557	0.195483
Iso-butyrate	0.284314	0.268732	0.721487		0.0441176	0.866483	0.895981
Iso-valerate	0.262255	0.309209	0.721487		-0.0759804	0.771945	0.844315
Fasting GLP-1	0.281863	0.27306	0.721487		0.205882	0.427915	0.713191
2-hour GLP-1	-0.215686	0.405741	0.758722		-0.218137	0.400295	0.713191
IL-6	0.125	0.632641	0.785702		0.296569	0.247729	0.666962
IL-8	-0.0220588	0.93303	0.947891		0.178922	0.492021	0.740352
IL-10	-0.32598	0.201637	0.721487		0.171569	0.510266	0.740352
TNF-α	0.203431	0.433555	0.758722		-0.0833333	0.750504	0.844315
IFN-γ	0.272059	0.290796	0.721487		0.115196	0.65975	0.793742
2'-FL: 2'-fucosyllactose; BMI: Body Mass Index; W/H ratio: Waist-to-Hip ratio; HOMA-IR: Homeostatic Model Assessment of Insulin Resistance; HIRI: Hepatic Insulin Resistance Index; MISI: Muscle Insulin Sensitivity Index; ADIPO-IR: Adipose Tissue Insulin Resistance Index; HOMA-β: Homeostatic Model Assessment of β-cell function; HDL: High-Density Lipoprotein; LDL: Low-Density Lipoprotein; GLP-1: Glu…
